# Supplementary material for: The intergenerational inequality of East Asian Economies under education premium: A comparative analysis based on ISSP2009
Source: PLoS One. 2026 Jan 28;21(1):e0337555. doi: 10.1371/journal.pone.0337555 (PMC12851476; doi:10.1371/journal.pone.0337555)
Supplement: S1 File — (ZIP) [file pone.0337555.s002.zip]

Archive with 5 entries (5 files):
- ISCO88.dta
- meanisei.dta
- pwgdp20.dta
- ZA5400_v4-0-0.dta
- productivist.do
