# Supplementary material for: The intergenerational inequality of East Asian Economies under education premium: A comparative analysis based on ISSP2009
Source: PLoS One. 2026 Jan 28;21(1):e0337555. doi: 10.1371/journal.pone.0337555 (PMC12851476; doi:10.1371/journal.pone.0337555)
Supplement: S1 File — (ZIP) [file pone.0337555.s002.zip › productivist.do]

*******individual data from ISSP, country macro economic data from pertinent source respectively, they are labeld in the dataset********
********https://www.gesis.org/en/issp/data-and-documentation/social-inequality/2009***************
cd "D:\asian\data\"
*****generate the mean isei for the ISCO88 9 major occupations*****
use "D:\asian\data\ISCO88.dta",clear
iskoisei ISEI, isko(isco88)
bys major: egen meanisei= mean(ISEI)
duplicates drop meanisei,force
save meanisei.dta,replace

******change the simple classification of ISSP used for UK an NEW ZEALAND to the 9 major classification of ISCO88. Other regions could be calculated directly***
use "D:\asian\data\ZA5400_v4-0-0.dta",clear
keep if V5==554 | V5==826
recode V69 (1=2)(2=1)(3=4)(4=5)(5=5)(6=7)(7=8)(8=9)(9=9)(10=1), gen(major)
merge m:1 major using "D:\asian\data\meanisei.dta", keep(match) nogen
rename meanisei isei_father
drop major isco88 ISEI
save gn.dta, replace
 
*******individual data from ISSP, country macro economic data from pertinent source respectively, they are labeld in the dataset************
use "D:\asian\data\ZA5400_v4-0-0.dta",clear

***16 + 4 productivist countries:The liberal group consists of  Australia, New Zealand, the U.K., the U.S.,; the conservative group has Austria, Belgium, France, Germany, Italy, Portugal, Spain, Switzerland; and the social-democratic group contains Denmark, Finland, Norway, Sweden***
keep if V5==36 | V5==40 | V5==56 | V5==208 | V5==246 | V5==250 | V5==276 | V5==380 | V5==578 | V5==620 | V5==724 | V5==752 | V5==756 | V5==840 | V5==156 | V5==158 | V5==392 | V5==410
iskoisei isei_father,isko(V57)
append using gn.dta
iskoisei isei_respondent, isko(ISCO88)

**individual variables construction. ***************************
**income and family income variable. income ranks are done in each economy to avoid improper comparison, other variables are already adjusted or ranked by ISSP.*******************
*for inc family income*****************************************
* ① 999990 missing vlaue
foreach c in AU NZ GB US AT BE FR DE IT PT ES CH FI SE {
    replace `c'_INC = . if `c'_INC >= 999990
}

* ② 9999990 missing vlaue
foreach c in DK CN TW {
    replace `c'_INC = . if `c'_INC >= 9999990
}

* ③ 99999990 missing vlaue
foreach c in JP KR NO {
    replace `c'_INC = . if `c'_INC >= 99999990
}
* generate final variable
egen inc= rowmax(AU_INC NZ_INC GB_INC US_INC AT_INC BE_INC FR_INC DE_INC IT_INC PT_INC ES_INC CH_INC DK_INC FI_INC NO_INC SE_INC CN_INC TW_INC JP_INC KR_INC)
by C_ALPHAN, sort: egen inc_rank = rank(inc)
by C_ALPHAN, sort: egen N1 = total(!missing(inc))
gen inc_tile = (inc_rank - 0.5) / N1 

*for rinc individual income*****************************************
* ① 999990 missing vlaue
foreach c in AU NZ GB US AT BE FR DE IT PT ES CH FI SE DK TW {
    replace `c'_RINC = . if `c'_RINC >= 999990
}

* ② 9999990 missing vlaue
foreach c in CN {
    replace `c'_RINC = . if `c'_RINC >= 9999990
}

* ③ 99999990 missing vlaue
foreach c in JP KR NO {
    replace `c'_RINC = . if `c'_RINC >= 99999990
}
* generate final variable
egen rinc= rowmax(AU_RINC NZ_RINC GB_RINC US_RINC AT_RINC BE_RINC FR_RINC DE_RINC IT_RINC PT_RINC ES_RINC CH_RINC DK_RINC FI_RINC NO_RINC SE_RINC CN_RINC TW_RINC JP_RINC KR_RINC)
by C_ALPHAN, sort: egen rinc_rank = rank(rinc)
by C_ALPHAN, sort: egen N2 = total(!missing(rinc))
gen rinc_tile = (rinc_rank - 0.5) / N2 

* match the per capital gdp when young, 15 years old corresponding to ISSP2009, pwgdp20 is from pen world table
gen y15 = 2009-AGE + 15                     
merge m:1 C_ALPHAN y15 using D:\asian\data\pwgdp20.dta, keep(master match) nogen

***z score the rhs continuous variables Gelman and Hill(2007)***
//missing values
replace DEGREE=. if DEGREE==8 | DEGREE==9 
replace EDUCYRS=. if EDUCYRS==98 |EDUCYRS==99
replace EDUCYRS=0 if EDUCYRS==97
*assume people who are still at school (EDUCYRS=95 OR 96) attend elementary school at age 6.
replace EDUCYRS=AGE-6 if EDUCYRS==95 |EDUCYRS==96
replace AGE=. if AGE==99
gen wealth3=wealth1+wealth2
center AGE EDUCYRS rinc_tile inc_tile DEGREE lgdp, prefix(z_) standardize
center isei_respondent isei_father, prefix(z_) standardize
gen gender=1 if SEX==1
replace gender=0 if SEX==2

cd "D:\asian\data\"
****generate regime type******
gen regime = .
replace regime = 1 if inlist(C_ALPHAN, "AU", "NZ", "GB", "US")
replace regime = 2 if inlist(C_ALPHAN, "AT", "BE", "FR", "DE", "IT", "PT", "CH", "ES")
replace regime = 3 if inlist(C_ALPHAN, "DK", "FI", "NO", "SE")
replace regime = 4 if inlist(C_ALPHAN, "CN", "TW", "KR", "JP")
label define regime3 1 "liberal" 2 "conservative" 3 "social-democratic" 4 "east asian"
label values regime regime3


*****basic table. set conservative regime (=2) as the reference group, 1 is liberal, 3 is nordic, 4 is productivist***
***(1)basic (2)with individual controls (3)with country controls (4)with ISSP weights
mixed z_isei_respondent z_isei_father ib2.regime  c.z_isei_father#ib2.regime , || V5: z_isei_father, covariance(un) 
est store e1
estat ic
* ICC
estat recovariance
* ICC percent 
estat icc
mixed z_isei_respondent z_isei_father z_AGE gender z_EDUCYRS z_rinc_tile ib2.regime  c.z_isei_father#ib2.regime , || V5: z_isei_father, covariance(un) 
est store e2
estat ic
* ICC
estat recovariance
* ICC percent 
estat icc
mixed z_isei_respondent z_isei_father z_AGE gender z_EDUCYRS z_rinc_tile z_lgdp ib2.regime  c.z_isei_father#ib2.regime , || V5: z_isei_father, covariance(un)
est store e3
estat ic
* ICC
estat recovariance
* ICC percent
estat icc
mixed z_isei_respondent z_isei_father z_AGE gender z_EDUCYRS z_rinc_tile z_lgdp ib2.regime  c.z_isei_father#ib2.regime [pw=WEIGHT], || V5: z_isei_father, covariance(un) vce(r) 
est store e4
estat ic
outreg2 [e1 e2 e3 e4] using asia-basic.doc, dec(3) alpha(0.01, 0.05, 0.1) ctitle("Basic Models") replace word
* ICC
estat recovariance
* ICC percent
estat icc
***** see False Discovery Rate (FDR) q value****Benjamini, Y., & Hochberg, Y. (1995)
* 1. input the p-values of interaction term we want to check
local int_list  c.z_isei_father#1.regime  c.z_isei_father#3.regime  c.z_isei_father#4.regime
di "`int_list'"
local pvals ""
foreach v in `int_list' {
    qui test `v'
    local pvals "`pvals' `r(p)'"  
}
di "`pvals'"
* 2. generate the matrix of p-values
local plist : list retokenize pvals
local np : list sizeof plist
matrix p_vals = J(`np',1,.)
local i 0
foreach p of local plist {
    local ++i
    matrix p_vals[`i',1] = `p'
}

matrix colnames p_vals = pint
svmat p_vals, names(pint)   // → 变量 **pint**
* 3. qvalue generated
qqvalue pint1, qvalue(qint)
list qint in 1/10, abbrev(10)
drop pint1 qint

*******************************************
***** BLUP calculation
predict u0 u1, reffects 
twoway scatter u1 u0, mlabel(C_ALPHAN) ///
       title("random intercept vs random slope") ///
       ytitle("slope axis") xtitle("intercept axis")


*draw the interval of father's isei.
* 1.run the model and not use weight or vce option since they cannot produce variance of the random slope and intercept
mixed z_isei_respondent z_isei_father z_AGE gender z_EDUCYRS z_rinc_tile z_lgdp ib2.regime  c.z_isei_father#ib2.regime, || V5: z_isei_father, covariance(un)
predict u0i u1i, reffects 
predict use0i use1i, reses
* 2. area-father isei 95%CI
gen beta_j  = _b[z_isei_father] + u1i          
gen lo95    = beta_j - 1.96*use1i
gen hi95    = beta_j + 1.96*use1i

sum beta_j, meanonly
local grand = r(mean)
encode C_ALPHAN, gen(area)
* 3. keep 1 obs for each area
preserve
collapse (first) beta_j lo95 hi95, by(area)
gen ref = `grand'
* 4. draw
label var beta_j "BLUP of Father by Areas"
* 5. figure with average line for all
twoway  ///
    (scatter beta_j area, mcolor(navy) msize(med)mlabel(area) mlabcolor(black) mlabpos(3) mlabsize(small)) ///
    (rcap lo95 hi95 area, lcolor(cranberry) lwidth(thin)) ///
    (line ref area, lpattern(dash) lcolor(gs10)), ///
    xlabel(, angle(45) valuelabel) ///
    ytitle("Father ISEI slope ±95%CI") ///
    title("intergenarational ISEI link") ///
    legend(order(1 "point estimation" 2 "95%CI" 3 "total average") pos(6) ring(0))
restore

*****robust table. set conservative regime (=2) as the reference group, 1 is liberal, 3 is nordic, 4 is productivist***
***model (1) deletes UK and NZ, (2) uses spline, model(3) uses rank-spline
mixed z_isei_respondent z_isei_father z_AGE gender z_EDUCYRS z_rinc_tile z_lgdp ib2.regime  c.z_isei_father#ib2.regime [pw=WEIGHT] if V5!=554 & V5!=826, || V5: z_isei_father, covariance(un) vce(r) 
est store shrink

*****spline model. there does exist layer difference. 
*Harrell, F. E., Jr.  2001.  Regression Modeling Strategies: With Applications to Linear Models, Logistic Regression, and Survival Analysis.  New York: Springer.
* 1. 3 splines, no vce option or weight in order to run lrtest.
mkspline fisei_sp 3 = z_isei_father, pctile display
mixed z_isei_respondent z_isei_father z_AGE gender z_EDUCYRS z_rinc_tile z_lgdp ib2.regime c.z_isei_father#ib2.regime || V5: z_isei_father, covariance(un)
est store linear
mixed z_isei_respondent fisei_sp* z_AGE gender z_EDUCYRS z_rinc_tile z_lgdp ib2.regime c.fisei_sp1#ib2.regime c.fisei_sp2#ib2.regime c.fisei_sp3#ib2.regime || V5: z_isei_father, covariance(un)
est store spline
lrtest linear spline
  
*****rank-rank model chetty2014 where is the land of oppotunity. consider not to use it.
* 0. rank within each area
by V5 (isei_father), sort: egen r_father = rank(isei_father)
by V5 (isei_respondent),   sort: egen r_respondent  = rank(isei_respondent)
* 1. standardize to 0-1, the intergenerational link outcome is better for productivist.
by V5: gen rr_father = (r_father - 1) / (_N - 1)
by V5: gen rr_respondent  = (r_respondent  - 1) / (_N - 1)

mkspline fisei_spr 3 = rr_father, pctile display 
mixed rr_respondent fisei_spr* z_AGE gender z_EDUCYRS z_rinc_tile z_lgdp ib2.regime c.fisei_spr1#ib2.regime c.fisei_spr2#ib2.regime c.fisei_spr3#ib2.regime [pw=WEIGHT]|| V5: z_isei_father, covariance(un) 
est store rank
	 
outreg2 [shrink spline rank] using asia-robust.doc, dec(3) alpha(0.01, 0.05, 0.1) ctitle("Robust Models") replace word


***discuss whether edu or regime affect income, the mechanism to isei****
xtmixed z_rinc_tile z_isei_father z_AGE gender z_EDUCYRS z_lgdp ib2.regime c.z_isei_father#ib2.regime [pw=WEIGHT]|| V5: z_isei_father, covariance(un) vce(r)
est store w1
xtmixed z_inc_tile z_isei_father z_AGE gender z_EDUCYRS z_rinc_tile z_lgdp ib2.regime c.z_isei_father#ib2.regime [pw=WEIGHT]|| V5: z_isei_father, covariance(un) vce(r)
est store w2
*income score SEM
sem (Income -> z_inc_tile z_rinc_tile), method(mlmv) standardized
predict income_factor1, latent
alpha z_inc_tile z_rinc_tile, std
sem (Income -> z_inc_tile z_rinc_tile z_EDUCYRS z_DEGREE), method(mlmv) standardized
predict income_factor2, latent
alpha z_inc_tile z_rinc_tile z_EDUCYRS z_DEGREE, std
mixed income_factor1 z_isei_father z_AGE gender z_EDUCYRS z_rinc_tile z_lgdp ib2.regime c.z_isei_father#ib2.regime [pw=WEIGHT]|| V5: z_isei_father, covariance(un) vce(r)
est store w3
mixed income_factor2 z_isei_father z_AGE gender z_EDUCYRS z_rinc_tile z_lgdp ib2.regime c.z_isei_father#ib2.regime [pw=WEIGHT]|| V5: z_isei_father, covariance(un) vce(r)
est store w4
outreg2 [w1 w2 w3 w4] using asia-income.doc, dec(3) replace 


***see the effect of welfare to education with regards to income, use more of the represents of education/ability variable***
*panel a
xtmixed z_EDUCYRS z_isei_father z_AGE gender z_rinc_tile z_lgdp ib2.regime [pw=WEIGHT]|| V5: z_isei_father, covariance(un) vce(r)
est store ed1
mixed z_rinc_tile z_isei_father z_AGE gender z_EDUCYRS z_lgdp c.z_isei_father#c.z_EDUCYRS [pw=WEIGHT] || V5: z_isei_father, covariance(un) vce(r)
est store ed2
mixed z_inc_tile z_isei_father z_AGE gender z_EDUCYRS z_rinc_tile z_lgdp c.z_isei_father#c.z_EDUCYRS [pw=WEIGHT] || V5: z_isei_father, covariance(un) vce(r)
est store ed3
mixed z_isei_respondent z_isei_father z_AGE gender z_EDUCYRS z_rinc_tile z_lgdp[pw=WEIGHT] || V5: z_isei_father, covariance(un) vce(r)
est store ed4
mixed z_isei_respondent z_isei_father z_AGE gender z_EDUCYRS z_inc_tile z_lgdp[pw=WEIGHT] || V5: z_isei_father, covariance(un) vce(r)
est store ed5
outreg2 [ed1 ed2 ed3 ed4 ed5] using asi-edu-a.doc, dec(3) replace

*panel b
xtmixed z_DEGREE z_isei_father z_AGE gender z_rinc_tile z_lgdp ib2.regime [pw=WEIGHT]|| V5: z_isei_father, covariance(un) vce(r)
est store ed6
mixed z_rinc_tile z_isei_father z_AGE gender z_DEGREE z_lgdp c.z_isei_father#c.z_DEGREE [pw=WEIGHT] || V5: z_isei_father, covariance(un) vce(r)
est store ed7
mixed z_inc_tile z_isei_father z_AGE gender z_DEGREE z_rinc_tile z_lgdp c.z_isei_father#c.z_DEGREE [pw=WEIGHT] || V5: z_isei_father, covariance(un) vce(r)
est store ed8
mixed z_isei_respondent z_isei_father z_AGE gender z_DEGREE z_rinc_tile z_lgdp[pw=WEIGHT] || V5: z_isei_father, covariance(un) vce(r)
est store ed9
mixed z_isei_respondent z_isei_father z_AGE gender z_DEGREE z_inc_tile z_lgdp[pw=WEIGHT] || V5: z_isei_father, covariance(un) vce(r)
est store ed10
outreg2 [ed6 ed7 ed8 ed9 ed10] using asi-edu-b.doc, dec(3) replace

****appendix:descriptive***
tabstat AGE gender EDUCYRS DEGREE  rinc inc lgdp,by(C_ALPHAN) stat(mean N)
